# Supplementary material for: Single cell sequencing reveals that CD39 inhibition mediates changes to the tumor microenvironment
Source: Nat Commun. 2022 Nov 8;13:6740. doi: 10.1038/s41467-022-34495-z (PMC9643495; doi:10.1038/s41467-022-34495-z)
Supplement: Supplementary file 4 — Source Data [file 41467_2022_34495_MOESM4_ESM.xlsx]

## Sheet: Figure 1D
Figure 1D: The expression level of CD39 staining in BC (n=63) and para-cancer (n=16) tissues.
Cancer (n=63)	2	2	4	1	1	6	6	12	4	2	2	2	6	1	6	2	12	3	4	4	6	1	12	2	12	12	6	6	6	6	9	6	4	6	1	12	6	2	1	12	4	2	6	2	6	12	4	8	6
Normal (n=16)	1	2	1	2	2	1	2	1	1	6	1	2	3	1	6	3
[truncated: 14 more columns]

## Sheet: Figure 1E
Figure 1E: High level of CD39 predicted poor prognosis in 63 BC patients.
Overall Survival (months)	CD39 high (n=32)	CD39 low (n=31)
9	1
25	1
14	1
26	1
5	1
14	1
8	1
20	1
16	1
4	1
3	1
8	1
82	0
31	0
13	0
66	0
9	1
24	0
23	1
14	1
39	1
51	0
35	0
51	0
43	1
5	1
7	1
32	0
65	0
9	1
18	1
57	1
4		1
26		1
27		1
1		1
2		1
24		0
16		0
21		0
55		0
63		0
70		0
23		1
11		1
83		1
76		0
77		0
39		0
39		0
40		0
73		1
50		0
62		0
64		0
38		0
61		0
76		0
79		0
96		0
49		0
59		1
63		0

## Sheet: Figure 1L & 1M
Figure 1L,M: Correlation between the expression level of CD39 and the proportion of T cell exhaustion or CD8+ T cell infiltration.
CD39+ IRS	2	2	4	1	1	6	6	12	4	2	2	2	6	1	6	2	12	3	4	4	6	1	12	2	12	12	6	6	6	6	9	6	4	6	1	12	6	2	1	12	4	2	6	2	6	12	4	8	6
CD8+ IRS	1	3	2	1	2	3	7	2	2	5	1	1	0	2	6	7	4	2	2	4	1	0	3	1	3	4	4	2	5	1	5	3	7	7	1	3	4	6	6	4	5	5	3	2	3	6	8	3	7
CD8+LAG3+ IRS	0	1	2	0	0	4	2	6	1	5	0	0	3	0	6	0	5	0	3	2	4	0	5	1	7	4	4	5	4	5	3	1	1	2	0	9	3	1	0	6	2	2	5	0	4	8	1	7	4
[truncated: 14 more columns]

## Sheet: Supplementary Figure 5C
Supplementary Figure 5C: CD39i significantly inhibited the subcutaneous tumor volume (mm3) of mice.
Days	6	8	10	12	14	16	18	20	22
NC	50.39	86.21	105.67	141.31	234.41	323.68	448.91	631.92	926.61
NC	25.55	59.23	101.88	148.46	182.77	262.17	483.18	539.43	1270.23
NC	38.66	42.59	101.41	222.14	480.33	556.94	970.17	1392.42	2009.69
NC	28.85	52.84	132.12	262.62	269.29	370.22	616.89	639.18	1032.56
NC	31.33	85.19	143.31	376.79	467.81	565.24	763.23	837.82	1404.19
NC	47.04	107.44	112.04	114.83	259.75	804.61	1118.56	1172.18	1485.67
NC	28.07	57.09	99.09	114.33	219.52	526.38	1105.13	1256.61	1947.75
NC	32.41	48.62	65.27	120.73	160.13	369.49	431.08	742.15	1503.81
NC	58.81	105.19	116.91	131.86	298.92	341.14	475.62	860.91	942.25
NC	43.58	52.96	105.39	131.08	175.39	274.44	385.87	1024.38	1767.98
CD39i	52.24	50.78	119.16	197.95	331.24	403.11	489.49	736.84	1206.73
CD39i	22.18	50.07	43.69	101.23	133.41	189.19	219.96	425.38	480.96
CD39i	28.25	46.71	98.99	102.79	164.23	380.09	384.02	397.16	445.57
CD39i	32.34	19.47	54.08	80.16	128.91	193.72	363.69	349.63	571.49
CD39i	49.17	73.61	126.22	128.23	146.54	225.25	352.52	445.62	656.62
CD39i	24.96	29.48	44.54	77.47	108.68	159.41	198.65	266.94	574.49
CD39i	28.91	31.22	66.82	75.31	176.84	275.49	273.61	510.62	894.73
CD39i	48.01	24.01	27.03	37.79	55.26	164.18	139.67	236.72	416.55
CD39i	37.58	45.18	66.08	82.58	126.12	259.26	457.69	440.89	528.08
CD39i	54.76	97.05	54.23	69.44	200.65	304.42	530.03	640.33	958.12

## Sheet: Figure 2A
Figure 2A: CD39i significantly inhibited the subcutaneous tumor volume (mm3) of mice.
Days	6	8	10	12	14	16	18	20	22
NC	50.39	86.21	105.67	141.31	234.41	323.68	448.91	631.92	926.61
NC	25.55	59.23	101.88	148.46	182.77	262.17	483.18	539.43	1270.23
NC	38.66	42.59	101.41	222.14	480.33	556.94	970.17	1392.42	2009.69
NC	28.85	52.84	132.12	262.62	269.29	370.22	616.89	639.18	1032.56
NC	31.33	85.19	143.31	376.79	467.81	565.24	763.23	837.82	1404.19
NC	47.04	107.44	112.04	114.83	259.75	804.61	1118.56	1172.18	1485.67
NC	28.07	57.09	99.09	114.33	219.52	526.38	1105.13	1256.61	1947.75
NC	32.41	48.62	65.27	120.73	160.13	369.49	431.08	742.15	1503.81
NC	58.81	105.19	116.91	131.86	298.92	341.14	475.62	860.91	942.25
NC	43.58	52.96	105.39	131.08	175.39	274.44	385.87	1024.38	1767.98
CD39i	52.24	50.78	119.16	197.95	331.24	403.11	489.49	736.84	1206.73
CD39i	22.18	50.07	43.69	101.23	133.41	189.19	219.96	425.38	480.96
CD39i	28.25	46.71	98.99	102.79	164.23	380.09	384.02	397.16	445.57
CD39i	32.34	19.47	54.08	80.16	128.91	193.72	363.69	349.63	571.49
CD39i	49.17	73.61	126.22	128.23	146.54	225.25	352.52	445.62	656.62
CD39i	24.96	29.48	44.54	77.47	108.68	159.41	198.65	266.94	574.49
CD39i	28.91	31.22	66.82	75.31	176.84	275.49	273.61	510.62	894.73
CD39i	48.01	24.01	27.03	37.79	55.26	164.18	139.67	236.72	416.55
CD39i	37.58	45.18	66.08	82.58	126.12	259.26	457.69	440.89	528.08
CD39i	54.76	97.05	54.23	69.44	200.65	304.42	530.03	640.33	958.12

## Sheet: Figure 2C
Figure 2C: CD39i significantly improved the survival rate of mice.
Days	NC	CD39i
26	1
25	1
22	1
26	1
24	1
24	1
23	1
24	1
27	1
23	1
26		1
28		0
28		0
28		0
28		1
28		0
28		1
28		0
28		0
27		1

## Sheet: Figure 2E
Figure 2E: CD39i significantly reduce the maximum cross-sectional area of the mouse bladder orthotopic tumor (cm²).
NC (n=4)	CD39i (n=4)
0.16	0.11
0.14	0.09
0.22	0.02
0.3	0.05

## Sheet: Figure 2G
Figure 2G: CD39i significantly reduce the bladder cancer weight of mice (g).
NC (n=6)	CD39i (n=6)
0.7	0.4
0.7	0.1
0.5	0.2
0.8	0.1
0.5	0.2
0.6	0.2

## Sheet: Figure 2I
Figure 2I: CD39i treatment induced a significant increase in CD45+ cells (%) infiltration within the tumor tissues.
NC (n=5)	CD39i (n=5)
4.39	8.63
4.41	10.4
5.05	10.2
4.7	10.7
4.44	10.3

## Sheet: Figure 2K
Figure 2K: CD39i treatment induced a significant increase in CD4+ cells (%) infiltration within the tumor tissues.
NC (n=5)	CD39i (n=5)
3.38	4.86
2.2	5.1
1.53	5.21
1.68	4.87
2.59	4.75

[truncated: 25 more sheets: Figure 2L, Figure 4F, Supplementary Figure 8C, Supplementary Figure 8E, Supplementary Figure 9B,D,F,H, Figure 5A, Figure 5C, Figure 5E, Figure 5G, Supplementary Figure 10A, Supplementary Figure 10C, Supplementary Figure 10E, Supplementary Figure 10G, Supplementary Figure 10H, Supplementary Figure 11A, Supplementary Figure 11B, Figure 7A, Figure 7C, Figure 7D, Figure 7F …]
